# Supplementary material for: Advancing standardization of diagnostics and antimicrobial susceptibility testing for pathogenic mycoplasmas of livestock origin: insights from the MyMIC network
Source: BMC Vet Res. 2025 Dec 29;21:712. doi: 10.1186/s12917-025-05154-4 (PMC12751987; doi:10.1186/s12917-025-05154-4)
Supplement: Supplementary file 3 — Additional Table 1: Detailed methodologies used in MyMIC laboratories to perform antimicrobial susceptibility testing per Mycoplasma species. [file 12917_2025_5154_MOESM3_ESM.xlsx]

## Sheet: Feuil1
										Incubation
Species (no. of participants performaing phenotypical AST)	Method (no. of participants detailling AST method used)	Medium used (when detailed by participant)	Colony selection prior to AST	Preliminary inoculum titration	Range of antimicrobial concentrations tested	Plate	Control(s)	Control strain(s)	Type of control strain(s)	Temperature (°C)	Atmosphere	Time	Growth indicator	Reading frequency	Post-assay bacterial load validation	Assay repetition or replicates
M. bovis (11)	Microbroth dilution (9)	Mycoplasma experience (2) PPLO or modified PPLO (3) Friis (1) Not specified (3)	Colony picking (7) None (2)	CCU determination (4) Photometry (2) CFU counting (1) None (2)	Full range (5) Truncated range (3) Both (1)	Commercial (8) Home-made (1)	Growth and negative controls (4) Growth control only (3) Not specified (2)	Included (5) Not included (2) Not specified (2)	Reference M. bovis strain (4) Reference M. bovis strain and other genus (1)	37 (9)	5% CO2 (4) aerobic (5)	2 days (3) 3 days (1) 1 week (1) adjusted to the growth control : - between 2-3 days (2) - between 1-3 days (1) - duration not specified (1)	Color change (7) Not specified (2)	Daily (5) Once, at the end of incubation (4)	CCU determination (4) Photometry (1) CFU counting (3) None (1)	Two (3) None (6)
	Agar dilution (2)	PPLO (1) Modified Hayflick (1)	Colony picking (1) None (1)	None (1) CFU counting (1)	Full range (1) Both (1)	NA	Growth and negative controls (1) Growth control only (1)	Included (2)	Reference M. bovis strain (1) Field M. bovis strain (1)	37 (2)	5% CO2 (2)	4 - 5 days (1) 4 days (1)	Colony counts (2)	Once, at the end of incubation (2)	Counts between 30 - 300 CFU (1) Counts > 30 CFU (1)	Two (1) Two or three (1)
M. synoviae (7)	Microbroth dilution (7)	Modified Frey (2) Mycoplasma experience (2) SP4 (1) APB (1) Not specified (1)	Colony picking (5) None (2)	CCU determination (4) Photometry (1) CFU counting (1) Not specified (1)	Truncated range (5) Full range (2)	Commercial (4) Home-made (2) Both (1)	Growth and negative controls (4) Growth control only (2) Not specified (1)	Included (5) Not included (1) Not specified (1)	Reference M. synoviae strain (3) Reference M. gallisepticum strain (1) Other genus (1)	37 (6) 39.5 (1)	aerobic (7)	3 days (1) 1 week (1) adjusted to the growth control : - beween 1-3 days (1) - between 2-3 days (1) - between 2-5 days (1) - duration not specified (2)	Color change (5) Color change or turbidity (1) Not specified (1)	Daily (4) Twice a day (1) Once, at the end of incubation (2)	CCU determination (3) Photometry (1) None (3)	Two (2) Three (2) None (3)
M. gallisepticum (6)	Microbroth dilution (6)	Modified Frey (2) Mycoplasma experience (1) APB (1) Not specified (2)	Colony picking (4) None (2)	CCU determination (4) Photometry (1) Not specified (1)	Truncated range (4) Full range (2)	Commercial (3) Home-made (2) Both (1)	Growth and negative controls (3) Growth control only (2) Not specified (1)	Included (4) Not included (1) Not specified (1)	Reference M. gallisepticum strain (4) Not specified (2)	37 (5) 39.5 (1)	aerobic (6)	1 week (1) adjusted to the growth control : - between 1-3 days (1) - between 2-3 days (1) - between 2-5 days (1) - duration not specified (2)	Color change (4) Color change or turbidity (1) Not specified (1)	Daily (4) Twice a day (1) Once, at the end of incubation (1)	CCU determination (3) Photometry (1) None (2)	Two (2) Three (2) None (2)
M. hyorhinis (5)	Microbroth dilution (5)	Friis (2) Mycoplasma experience (2) APB (1) Not specified (1)	Colony picking (3) None (2)	CCU determination (4) Photometry (1)	Truncated range (3) Full range (2)	Commercial (3) Home-made (2)	Growth and negative controls (3) Not specified (2)	Included (3) Not specified (2)	Reference M. hyorhinis strain (2) Reference M. gallisepticum strain (1)	37 (5)	aerobic (5)	adjusted to the growth control : - between 1-3 days (2) - between 2-5 days (1) - duration not specified (2)	Color change (2) Color change or turbidity (1) Not specified (2)	Daily (4) Twice a day (1)	CCU determination (3) Photometry (1) None (1)	Two (2) Three (2) None (1)
	Agar dilution (1)	Friis (1)	Colony picking (1)	CFU counting (1)	Full range (1)	NA	Growth and negative controls (1)	Included (1)	Reference M. gallisepticum strain (1)	37 (1)	5% CO2 (1)	3 days (1)	Colony counts (1)	Once, at the end of incubation (1)	Counts between 30 - 300 CFU (1)	Three (1)
M. hyopneumoniae (5)	Microbroth dilution (5)	Friis (2) Mycoplasma experience (1) Not specified (2)	Colony picking (3) None (2)	CCU determination (4) Photometry (1)	Truncated range (3) Full range (2)	Commercial (2) Home-made (3)	Growth and negative controls (3) Growth control only (1) Not specified (1)	Included (3) Not incldued (1) Not specified (1)	Reference M. hyopneumoniae strain (2) Reference M. gallisepticum strain (1)	37 (5)	aerobic (5)	adjusted to the growth control : - between 4-14 days (1) - between 3-7 days (1) - duration not specified (3)	Color change (3) Color change or turbidity (1) Not specified (1)	Daily (4) Twice a day (1)	CCU determination (3) Photometry (1) None (1)	Two (2) Three (2) None (1)
34 responses
